# Supplementary material for: Interactions with RNA direct the Polycomb group protein SCML2 to chromatin where it represses target genes
Source: eLife. 2014 Jul 1;3:e02637. doi: 10.7554/eLife.02637 (PMC4074974; doi:10.7554/eLife.02637)
Supplement: Supplementary file 1. — (A) GO enrichment analysis for SCML2 targets in 293T-Rex. (B) SCML2 target genes in 293T-REx. (C) Differentially expressed genes after SCML2 KD. (D) Oligonucleotide sequences. DOI: http://dx.doi.org/10.7554/eLife.02637.017 [file elife02637s001.xlsx]

## Sheet: 1A
Supplementary File 1A. GO enrichment analysis for SCML2 targets in 293T-Rex.
Category	Term	Count	Enrichment	P-value	Benjamini	FDR
SCML2 targets (ER < 10 kb from TSS)
GOTERM_MF_FAT	GO:0030528~transcription regulator activity	102	1.78016	5.07648e-09	3.37585e-06	7.60307e-06
GOTERM_MF_FAT	GO:0043565~sequence-specific DNA binding	52	2.2606	6.65933e-08	2.2142e-05	9.9737e-05
GOTERM_MF_FAT	GO:0003700~transcription factor activity	67	1.81334	2.29253e-06	0.000508048	0.00343347
GOTERM_BP_FAT	GO:0030182~neuron differentiation	39	2.29438	2.87274e-06	0.00703633	0.00505792
GOTERM_BP_FAT	GO:0007267~cell-cell signaling	48	2.06141	3.34145e-06	0.00409823	0.00588314
GOTERM_BP_FAT	GO:0045449~regulation of transcription	142	1.40677	7.79951e-06	0.00637005	0.0137317
GOTERM_BP_FAT	GO:0051252~regulation of RNA metabolic process	106	1.50655	1.06093e-05	0.00649824	0.0186782
GOTERM_BP_FAT	GO:0006355~regulation of transcription, DNA-dependent	104	1.51147	1.16843e-05	0.00572758	0.0205706
GOTERM_BP_FAT	GO:0006357~regulation of transcription from RNA polymerase II promoter	53	1.87852	1.32752e-05	0.00542367	0.0233711
GOTERM_BP_FAT	GO:0048667~cell morphogenesis involved in neuron differentiation	23	2.83567	2.04597e-05	0.00715862	0.0360174
GOTERM_CC_FAT	GO:0043005~neuron projection	30	2.40607	2.06184e-05	0.00766123	0.0284623
GOTERM_MF_FAT	GO:0005216~ion channel activity	33	2.25599	2.6571e-05	0.00440775	0.0397882
GOTERM_BP_FAT	GO:0000904~cell morphogenesis involved in differentiation	25	2.64012	2.69885e-05	0.00825804	0.0475081
GOTERM_MF_FAT	GO:0022838~substrate specific channel activity	33	2.18797	4.83043e-05	0.00640404	0.0723212
GOTERM_MF_FAT	GO:0022836~gated channel activity	28	2.38345	4.89681e-05	0.00541273	0.0733147
GOTERM_MF_FAT	GO:0004879~ligand-dependent nuclear receptor activity	11	5.00466	5.56456e-05	0.00527253	0.0833083
GOTERM_BP_FAT	GO:0048666~neuron development	30	2.28032	5.57506e-05	0.0151112	0.098115
GOTERM_CC_FAT	GO:0034702~ion channel complex	21	2.80982	5.87044e-05	0.010889	0.0810177
GOTERM_BP_FAT	GO:0010557~positive regulation of macromolecule biosynthetic process	47	1.8518	6.44258e-05	0.0157116	0.113374
GOTERM_MF_FAT	GO:0003707~steroid hormone receptor activity	10	5.38535	7.83485e-05	0.00649181	0.117279
GOTERM_MF_FAT	GO:0015267~channel activity	33	2.11362	9.33609e-05	0.00687492	0.139736
GOTERM_MF_FAT	GO:0022803~passive transmembrane transporter activity	33	2.1085	9.59432e-05	0.00636021	0.143598
GOTERM_BP_FAT	GO:0031328~positive regulation of cellular biosynthetic process	48	1.80561	9.78801e-05	0.0216353	0.172198
GOTERM_BP_FAT	GO:0000902~cell morphogenesis	30	2.17143	0.000133748	0.0270259	0.235228
GOTERM_BP_FAT	GO:0009891~positive regulation of biosynthetic process	48	1.77963	0.00013829	0.0258103	0.243208
GOTERM_BP_FAT	GO:0010628~positive regulation of gene expression	42	1.86272	0.000149453	0.0259003	0.262816
GOTERM_BP_FAT	GO:0031175~neuron projection development	24	2.41571	0.000159121	0.0257397	0.279795
GOTERM_BP_FAT	GO:0007167~enzyme linked receptor protein signaling pathway	29	2.18497	0.000159895	0.0242665	0.281154
GOTERM_BP_FAT	GO:0045941~positive regulation of transcription	41	1.87318	0.000161504	0.0230829	0.283979
GOTERM_BP_FAT	GO:0007169~transmembrane receptor protein tyrosine kinase signaling pathway	22	2.53075	0.000169514	0.0228841	0.298044
GOTERM_BP_FAT	GO:0007409~axonogenesis	20	2.67022	0.00018072	0.0231103	0.317717
GOTERM_CC_FAT	GO:0044459~plasma membrane part	111	1.38204	0.000201084	0.0246939	0.277262
GOTERM_BP_FAT	GO:0007423~sensory organ development	22	2.47549	0.00022944	0.0278075	0.403208
GOTERM_BP_FAT	GO:0019226~transmission of nerve impulse	29	2.13503	0.000234055	0.0270269	0.411302
GOTERM_BP_FAT	GO:0048812~neuron projection morphogenesis	21	2.54047	0.000235057	0.0259234	0.413059
GOTERM_BP_FAT	GO:0045944~positive regulation of transcription from RNA polymerase II promoter	30	2.08363	0.000270463	0.0284943	0.475138
GOTERM_MF_FAT	GO:0022834~ligand-gated channel activity	15	3.11672	0.000313859	0.0187982	0.469038
GOTERM_MF_FAT	GO:0015276~ligand-gated ion channel activity	15	3.11672	0.000313859	0.0187982	0.469038
GOTERM_MF_FAT	GO:0005003~ephrin receptor activity	6	9.31349	0.00032146	0.0176593	0.480372
GOTERM_BP_FAT	GO:0045935~positive regulation of nucleobase, nucleoside, nucleotide and nucleic acid metabolic process	43	1.77565	0.00034321	0.0345456	0.602572
GOTERM_BP_FAT	GO:0045934~negative regulation of nucleobase, nucleoside, nucleotide and nucleic acid metabolic process	37	1.86211	0.000407878	0.039317	0.715726
GOTERM_MF_FAT	GO:0016563~transcription activator activity	31	1.99521	0.000427308	0.0216259	0.638074
GOTERM_BP_FAT	GO:0045893~positive regulation of transcription, DNA-dependent	35	1.89071	0.000459934	0.0425592	0.806722
GOTERM_BP_FAT	GO:0030030~cell projection organization	29	2.0306	0.000528684	0.0470021	0.926782
GOTERM_BP_FAT	GO:0051172~negative regulation of nitrogen compound metabolic process	37	1.837	0.000531715	0.0456162	0.93207
GOTERM_BP_FAT	GO:0051254~positive regulation of RNA metabolic process	35	1.87498	0.000540147	0.0447617	0.946785
GOTERM_BP_FAT	GO:0048858~cell projection morphogenesis	22	2.31383	0.000569714	0.0456186	0.998367

## Sheet: 1B
Supplementary File 1B. SCML2 target genes in 293T-REx.
1–80	81–160	161–240	241–320	321–400	401–480	481–560	561–640	641–720	721–728
ANKS1B	NTNG1	CDK6	KCNA3	CRBN	ST8SIA3	C14orf80	LIN28B	FLI1	NRN1
ELAVL2	COPS7B	LBH	GPR83	IKBKAP	VWC2L	NT5DC1	GEM	KLHL14	UBE3D
CCND2	AGL	TWIST1	GTF3C3	ONECUT1	MLK4	RAB39B	CNTNAP5	GADD45G	MARCKS
KMT2A	EPM2A	ZNF18	CNGA3	GRID2	CLVS1	GLRA3	RS1	NPPB	SLC26A5
RUNX1	UBE2QL1	WRAP53	NEUROD1	YAP1	PALLD	JUP	BCL11A	C10orf67	QPRT
VSNL1	HERC1	SLBP	BEGAIN	MCTP1	CPD	GABRB2	ZNF608	ITIH5	CR2
IKZF2	ZFAT	PAX7	ACTR10	AGTR1	ATOH1	AP1G1	TAOK3	FBXW8	FGF9
EDIL3	LHX5	FGF5	SEMA5A	KIAA1549L	AP1S2	PCDH7	TRIM36	LRRN3	FAM53B
LRRTM3	GATA2	UGCG	NCAM1	CEBPA	STXBP6	PRPF31	EFNB3	ESR2
STXBP5L	KIAA0319L	MYCN	JUN	PLXDC2	RYR2	CLGN	PTF1A	ACVR1C
THSD7A	VSTM2A	NPAS4	TBC1D30	ABTB2	TSR2	PTPRK	HERC5	DUSP1
SNX12	SCAND1	SLX4IP	HIVEP2	WDR11	ZBTB40	MCEE	KAT2B	PRR5
TMEFF2	MRPS31	FZD8	SLITRK3	RPRM	GEMIN8	ZC3H13	VSTM2B	TAS2R14
CHST8	USP9X	SCG2	PPA2	C11orf87	WDR31	KRTAP25-1	WDR53	CNTN1
ZNF804B	FAM196A	CDKN2B	GUCY1A3	GRIN2B	KRAS	NUDT9	SNTB2	PLA2G7
INSM2	FLRT2	CDCA7L	TPK1	SLCO5A1	EFNA4	NPBWR1	SFSWAP	S100G
CLVS2	SKIDA1	TMEM101	NTRK3	MARCH4	ZNF385B	SNX19	ZNF688	MTIF2
BAI3	DRG2	GLRA1	DAZL	FAM5C	AMPH	SRFBP1	SENP6	AEBP2
PEX5L	FGF13	RASGRF1	BCAP29	LSM5	PAM	ADCY2	TOMM40L	TRIM24
RGS17	FOSL2	VPS28	ARID1A	EFNB2	COMMD2	KMT2C	SCML1	SECISBP2L
SOX14	IGSF11	MED23	NDUFC2	IL15RA	CAAP1	FOXB2	PARP16	HDHD1
LNPEP	COL27A1	NEUROD4	FZD1	TECTA	ATXN7L3B	LARS	YWHAG	KRTAP27-1
GRM8	ESR1	RSPO2	CCSER1	ZNF250	GAP43	COL24A1	YPEL4	DPP9
NEGR1	ANO5	RGMB	PTCHD2	RIF1	FCER1A	WIF1	BARHL1	NAPEPLD
GPM6B	HTR1B	PTPRS	RAB30	HNRNPK	ADAMTS6	SKIV2L	ZADH2	KDM5C
ZNF76	RAD54L2	HACE1	IMMP2L	C1orf174	LRRC45	POLE4	NUF2	RRP8
GRIA2	TOP3B	CNTNAP2	RNF146	CELF4	ARHGEF6	MTF2	UBE2Q1	NRG1
DMRT1	ARHGEF12	QDPR	GCNT1	NR4A2	DDX58	SIRT4	TRPA1	SMIM20
ADCYAP1	PTGER4	SLC6A15	LYPD1	SNX5	FMR1	EPB41L4A	MEGF11	GALC
ABCC9	PCDH10	GRIK2	ZNF503	TMEM247	LOX	BCOR	FNDC1	ID1
ESRRG	NAV2	DBX2	ZFHX3	ACKR2	MCIDAS	TMEM243	LRRC66	ARRDC3
NPY5R	HEXA	E2F6	PHYHIPL	GABRQ	SAV1	DTNA	HTATSF1	PARP11
KCTD16	RCAN1	C16orf80	ALDH2	ZFHX4	DLX6	PCDH17	VIM	MAST4
PLAG1	RPL29	KCNJ8	HIST1H4D	FLT1	CHMP1B	CD302	PAGE4	BMS1
HIST1H1E	AKAP4	KCNK12	BCAS3	EIF5A2	PKP4	SORCS3	SMPD2	GPBAR1
GLIPR1L1	UNC45B	ELOVL4	LSG1	GPR88	MAGEE2	DSC3	WNT1	REEP3
ZNF804A	C11orf68	SGCZ	RAB2B	MRPS34	ANGEL2	SCN1B	YPEL1	NDUFAF4
CHSY3	XKR7	HYI	MEF2C	ENDOV	TRIP4	TMEM180	TRIM54	PRR5L
IRS2	PLD5	SPAG6	NR1H2	LOR	HUS1	SLC2A9	KCNQ5	HIST1H4E
RAD51AP2	MUM1L1	SEZ6	CASZ1	RALGPS2	ASB6	ESM1	TTLL12	RASSF9
FRA10AC1	TFAP2B	MROH9	HES1	FNIP2	UTF1	BAZ2B	AJAP1	BMPER
RALYL	SNTG1	GRPR	MAP2	VPS51	ADAMTS5	PDE8A	NOTCH3	CPE
CDX4	SKOR2	CALB1	BDNF	DUS1L	RAB37	VPS13D	SIRT1	SYT9
GHR	OGDHL	CASC10	SHCBP1L	ACAP2	MAGEF1	HIBADH	SDK2	TP53BP2
NDST4	FCGR3B	BANP	SNAP25	FAM46D	EIF3F	PPY	BVES	PRR16
FREM3	TBC1D19	STAT1	KCTD1	PTGS2	PCSK1N	PTGER3	FOXP1	TMEM159
EBF3	FAM78B	MBTPS2	ZNF689	PDE4C	SARDH	HIST1H4B	HSPA6	GPR153
PTPRZ1	KCNAB2	TBC1D13	POU4F2	THAP1	MUC1	PRKAB2	MADCAM1	SGIP1
UNC80	DRGX	ANAPC2	FBXO33	EPHA6	PCBP1	PLEKHS1	FAM53C	NRP1
RAP1GAP	NDST3	VPS54	LIMS1	MBNL1	TMEM246	KIF21A	TRIM56	TRAF1
TLL1	SSBP2	LPHN2	YLPM1	TDRD5	METTL13	BRWD1	OSBPL11	METRNL
GLRA2	CAPS2	PNRC1	EBF1	SLC25A21	MCMDC2	FRG1	HTR4	ENTPD5
CT62	KLHL24	HNRNPA1L2	NDUFAF1	GPC4	EHD3	RORB	TLE6	RFX4
SRCIN1	HIST1H2BC	SLC35F4	ANKRD18A	CADPS	SMG8	EIF2B3	EPHB1	ACTRT1
IRS4	EPHA3	NR4A3	REV3L	HMX3	MLLT3	NEO1	CACNA1A	CCNC
AKT1S1	LRRC8D	CPNE4	OTX2	MMP16	POLR3C	CLCF1	RBBP7	PCDHAC1
PCSK1	VGLL2	SOX9	CPSF1	PAGE1	SYDE2	KRTAP15-1	NR2C2	JAK1
FAM19A2	CTNNB1	FOXJ3	VPS37D	CDH23	CPLX2	DCAF10	RPUSD3	KLHL32
SV2C	SPINK14	SYT14	LRRC37A3	TMEM196	ZMIZ1	PTPRA	GPRASP2	SUPT20H
MKX	SEMA6A	KLHL12	NDUFS7	SH3RF2	CCDC88A	COL4A6	TCHH	PHTF2
LAMP1	CUX2	PPARG	SCAMP1	KCTD3	PARP4	DRD2	XYLT2	RBMS3
GPR158	PRDM2	TMEM72	USP31	NOVA1	RBM48	OCLM	CEP85L	HSD3B7
BHLHE41	HEY2	TTLL7	EPHB6	RAB1A	TXNDC17	ZNF438	SLCO3A1	TERF2IP
ADRA1A	C12orf39	HEXIM1	PPP1R12B	KDELC2	PAXBP1	LSM6	TXN	NT5C2
PAK3	TMEM106B	ZEB1	PHIP	FOXC1	DSTYK	NMRK1	GDAP1L1	NSL1
MEX3B	EIF1B	ADARB2	GTPBP8	REXO4	KLC3	AKAP7	CLASP2	NTNG2
ANO3	ERBB2IP	NXPH1	BCL11B	PTPRO	ESF1	ANKRD40	PKN2	CHGA
PMF1-BGLAP	SDK1	AFF1	FSTL5	DLX2	TMEM255B	GABARAPL1	LCOR	FAM208A
ARPP21	KCND2	TM9SF4	FBN2	CLCN7	SRSF1	ZC3H12B	SLC12A5	MN1
RELN	LAS1L	TOR1AIP1	TMEM257	METTL25	CDH7	FAM184B	SLMO1	TTI2
HOXD8	KAL1	RNASE4	IGF2	CCDC6	PPP1R42	DNER	NREP	NIPBL
PGR	RPP30	AP3M1	CXorf36	NUDT15	ADCY8	TMEM27	RPS20	ATP6AP1L
ZNF521	NAALAD2	ZNF335	KCNJ1	RAB12	FNDC3A	SKOR1	ARHGDIA	INTS10
GAS2	YAF2	TNIP1	HNF1B	PPM1H	ATAD2	ASB15	GCSAM	DIAPH1
LRRCC1	STMN2	SCRT2	COX16	NMUR1	GABRA3	TRIM65	PJA1	RABGAP1L
TFPI2	DKK1	DUS4L	ST18	RACGAP1	RUNX1T1	CSTF2T	CHAT	IL13RA2
KLHL13	METTL3	REG4	BAG3	DCP1B	VPS8	MID1	GNGT1	FUT10
SLMAP	OXR1	SLC35F3	HTR5A	EIF4E	CA1	OSBPL6	CHST1	MYC
PTPRT	PDE3A	SPINK1	BMI1	ATP10B	DTX3	ADAMTS19	RAB3C	LYPD5
CACNG2	TMEM55A	CDH6	FSIP2	TSC22D3	ISM1	SLC3A2	TSG101	PPP2CA

## Sheet: 1C
Supplementary File 1C. Differentially expressed genes after SCML2 KD.
down		up			down		up			down		up			down		up
pval	gene	pval	gene		pval	gene	pval	gene		pval	gene	pval	gene		pval	gene	pval	gene
0	SCML2	0	SLC6A17		0.13	NECAB2	0.09	FERMT1		0.19	PTCD1	0.14	FBXL7				0.17	CAMSAP2
0	CCND1	0	PCDH10		0.14	CAP1	0.09	MAGEE1		0.19	SNX22	0.14	SRR				0.17	ETV3L
0.01	USP18	0	ABCA8		0.14	TPRKB	0.09	LRAT		0.19	HES1	0.14	GSTO2				0.17	FAM120C
0.01	DUSP6	0	SPATA18		0.14	TGM3	0.09	PCDHGA3		0.19	FRG1B	0.14	GRAP2				0.17	SGCB
0.01	TMEM150A	0.01	SCG3		0.14	RCC1	0.09	SCN4B		0.19	PRR13	0.14	ZCCHC12				0.17	RPS6KA6
0.02	ETV4	0.01	PVRL4		0.14	NDUFS6	0.09	SPN		0.19	CNEP1R1	0.14	PHYHIP				0.17	FAAH2
0.03	IFIT1	0.01	CPS1		0.14	CMTM6	0.09	TNFRSF10B		0.19	GSTP1	0.14	HYDIN				0.17	TDRD7
0.03	USP41	0.01	ANXA1		0.14	MAPK4	0.1	GPR63		0.19	SWI5	0.14	GRM4				0.17	CAPN13
0.04	COL9A3	0.01	PTGER3		0.14	RPS21	0.1	NT5E		0.19	SRP14	0.14	VEPH1				0.18	ILDR2
0.04	CERS1	0.01	GALR1		0.14	RAC3	0.1	TCEB3C		0.19	KLK14	0.14	WWC3				0.18	CASS4
0.04	PNMAL2	0.01	PCDHGB1		0.14	KCNK7	0.1	TNNI3		0.19	SPRY4	0.14	GCA				0.18	KANK3
0.05	CCNE1	0.01	CHIC1		0.15	PXMP2	0.1	PCDHB12		0.2	NUPR1	0.14	TNFRSF1B				0.18	GRHL3
0.05	AKR1B1	0.01	SP140L		0.15	NPB	0.1	HBG1		0.2	LENEP	0.14	WASF1				0.18	PRSS22
0.05	PLXDC1	0.02	RYR2		0.15	SPC25	0.1	AKAP3		0.2	AAMDC	0.14	NIPAL4				0.18	CALCR
0.05	NKD2	0.02	PCDHB3		0.15	ANKUB1	0.1	FAM155A		0.2	BNIPL	0.15	SLC30A1				0.18	DOCK8
0.05	FES	0.02	SCN2A		0.15	C8orf31	0.1	CD70		0.2	NDUFB8	0.15	NLRP11				0.18	PAEP
0.06	LIME1	0.02	EDA2R		0.15	PMAIP1	0.1	AMPH		0.2	UBL4A	0.15	GDF15				0.18	ZNF681
0.06	CXCL5	0.02	PTGS2		0.15	DMBX1	0.1	E2F7		0.2	NME3	0.15	CA9				0.18	REPS2
0.06	PFAS	0.03	MAT1A		0.15	CENPM	0.1	HGSNAT				0.15	CHODL				0.18	VMAC
0.06	GRASP	0.03	CLSTN2		0.15	SNRPF	0.1	MAGEC2				0.15	KCNA1				0.18	CACNA1B
0.06	MDK	0.03	PLBD1		0.15	RBMS1	0.1	RELN				0.15	NTRK3				0.18	C9orf117
0.06	BCL2	0.03	LIF		0.15	TAF7	0.1	HBE1				0.15	KIAA2022				0.18	RTL1
0.06	WNT5B	0.03	PCDHB2		0.15	PNMA6D	0.1	SEMA5A				0.15	KIAA0247				0.18	FOLR1
0.06	COX20	0.03	ZNF737		0.16	SEC61G	0.11	PRTFDC1				0.15	SPTA1				0.18	POLH
0.06	HAPLN3	0.03	CALB1		0.16	RFPL3S	0.11	L1CAM				0.15	FAM83A				0.18	TRIM55
0.07	RCN3	0.03	CDCP1		0.16	HOXC8	0.11	MDH1B				0.15	CR1				0.18	GAGE12C
0.07	FBXO33	0.03	ARHGDIB		0.16	TRAF2	0.11	DDB2				0.15	RGAG4				0.18	ANO9
0.07	SLC34A3	0.04	STARD8		0.16	CBR3	0.11	SMIM15				0.15	IGSF11				0.18	ST6GALNAC1
0.07	ETV1	0.04	TECPR2		0.16	HIPK4	0.11	DLK1				0.15	ADAMTS14				0.18	SERPINE1
0.07	C3orf80	0.04	PCDHB16		0.16	MRPL48	0.11	AKR1C1				0.15	C5orf27				0.18	ZNF658
0.08	NMB	0.04	KCNC3		0.16	C9orf169	0.11	SLC29A3				0.15	GYPA				0.18	CNKSR2
0.08	PEBP1	0.04	SLC5A8		0.16	RDH14	0.11	HBG2				0.15	METTL7B				0.18	MYBL1
0.08	STRA13	0.04	LRRC63		0.16	PTGES2	0.11	PCDHB13				0.15	SAMD9				0.18	GPR85
0.08	CHPT1	0.04	NCALD		0.16	AUH	0.11	ADAMTS16				0.15	ANKRD34B				0.18	RBM43
0.08	C17orf74	0.04	WASF3		0.16	DNASE1L2	0.11	SSX1				0.15	EXOC5				0.18	PCSK2
0.09	C19orf26	0.04	SYNPO2		0.16	PHOSPHO1	0.12	FAM84A				0.15	ZNF660				0.18	FNDC1
0.09	TMEM256	0.04	IL1R1		0.16	BCCIP	0.12	IL1RAP				0.16	ADRA2A				0.19	RHOXF2
0.09	UQCRH	0.04	PCDH19		0.17	NUDT11	0.12	FYCO1				0.16	HEATR1				0.19	GNPNAT1
0.09	PRSS27	0.04	CROT		0.17	EIF2S2	0.12	THBS1				0.16	ZNF117				0.19	KCNK12
0.09	RCOR2	0.05	ANO2		0.17	OLIG2	0.12	GYPC				0.16	BTG2				0.19	EOMES
0.09	LTA	0.05	ERVMER34-1		0.17	CRELD1	0.12	PCDHA1				0.16	LANCL3				0.19	ICAM1
0.09	TMEM208	0.05	GPR132		0.17	PSMA3	0.12	PTGER4				0.16	MAGEH1				0.19	SNTB1
0.09	ZNF77	0.05	BTK		0.17	CCDC112	0.12	CCDC64				0.16	POU4F2				0.19	IL10RA
0.09	ALYREF	0.05	CTSO		0.17	EMILIN3	0.12	DNER				0.16	TNFRSF10D				0.19	PRKCB
0.09	HIST1H3B	0.05	USP51		0.17	RAB8B	0.12	FAM5B				0.16	GPR88				0.19	CHST2
0.1	SCARF2	0.05	FAM129A		0.17	PLEKHF1	0.12	GABRQ				0.16	ZNF597				0.19	GPR179
0.1	NEDD9	0.05	GPC5		0.17	C9orf142	0.12	WNT9A				0.16	FCGBP				0.19	SYP
0.1	MPPED2	0.05	FAS		0.17	ATP5E	0.12	C5				0.16	HIVEP3				0.19	RGPD4
0.1	GLUD1	0.06	CPNE4		0.17	CNKSR1	0.12	NPTXR				0.16	ACVRL1				0.19	PTGS1
0.1	TMEM121	0.06	FAM153C		0.17	TMEM160	0.12	ZNF253				0.16	ANGPT1				0.19	RAC2
0.1	ADK	0.06	PEG3		0.17	NXT1	0.12	CD53				0.16	CMPK2				0.19	AXL
0.1	CREM	0.06	FBXO4		0.17	VAPA	0.12	ZNF610				0.16	TRIM29				0.19	ISM1
0.1	POTEE	0.06	NOV		0.18	FITM1	0.13	RHOXF2B				0.16	SYNGR4				0.19	CR2
0.1	BMP2	0.06	NMNAT2		0.18	IRF9	0.13	WNT7B				0.16	RGS4				0.19	CELSR1
0.1	DNAJC15	0.06	PCDHGA4		0.18	SDF2L1	0.13	APLP1				0.16	SERPINB8				0.19	RNF175
0.1	SLC11A1	0.06	MAP6		0.18	DBN1	0.13	C1QL3				0.16	RET				0.19	F5
0.1	CRIPT	0.06	SELL		0.18	RPS19BP1	0.13	FAM83B				0.16	ECM1				0.19	PACSIN1
0.1	TNFRSF25	0.06	IGFBP3		0.18	CFDP1	0.13	KLHL35				0.16	CTAG2				0.19	RHAG
0.11	HOOK2	0.06	PTPRC		0.18	ACTG1	0.13	REN				0.16	GPR150				0.19	MFAP3L
0.11	FKBP2	0.07	CERKL		0.18	C10orf32	0.13	SRPR				0.16	GALNT15				0.19	C10orf54
0.11	MRGBP	0.07	UHMK1		0.18	TBKBP1	0.13	ALAS2				0.16	OCRL				0.19	TMEM131
0.11	DDX10	0.07	XRN1		0.18	KCNAB3	0.13	FAM178B				0.16	GRM8				0.19	ZBTB41
0.11	RND2	0.07	ZKSCAN7		0.18	NDUFB6	0.13	PCDHB14				0.16	PCDHGC3				0.19	SCN3A
0.11	RPL35	0.07	NIPAL2		0.18	USMG5	0.13	FOSB				0.16	PRSS8				0.19	DSC3
0.11	KIAA1984	0.07	CSGALNACT2		0.18	HSD17B13	0.13	SEMA7A				0.16	ZNF578				0.19	DKKL1
0.11	NONO	0.07	CD274		0.18	RPL11	0.13	PKHD1L1				0.16	PCDHA5				0.19	PCDHB11
0.12	ZNF564	0.07	TSPAN11		0.18	SPHK1	0.13	GRIN2C				0.16	DESI2				0.19	IFLTD1
0.12	DECR2	0.07	CR1L		0.18	SNRPE	0.13	FAM196A				0.16	LRRC6				0.19	GAGE12H
0.12	COL20A1	0.07	RXRG		0.18	TIPIN	0.13	TRPV3				0.16	GAGE12J				0.2	IKZF1
0.12	HSBP1L1	0.07	KCNK10		0.18	ISG15	0.13	RNF180				0.17	RNF38				0.2	DCSTAMP
0.12	ATP5I	0.08	SPRY3		0.18	C16orf87	0.13	GLS2				0.17	KRCC1				0.2	GALNT5
0.12	SH2D5	0.08	PGR		0.18	RAPSN	0.13	FYB				0.17	CCDC108				0.2	POLN
0.12	TMEM186	0.08	TMEFF2		0.18	ARL16	0.13	PTPRN				0.17	SLC35D1				0.2	OXGR1
0.12	C19orf40	0.08	INPP5D		0.19	COMMD8	0.14	IFIH1				0.17	STK32A				0.2	GTSF1
0.12	FKBP3	0.08	GATA1		0.19	SMUG1	0.14	ANK1				0.17	COL15A1				0.2	DSC2
0.12	PAQR6	0.08	CPXM1		0.19	CCDC8	0.14	PTPN7				0.17	FLRT3				0.2	MANSC1
0.13	CMSS1	0.08	TMOD2		0.19	SUGT1	0.14	ZNF678				0.17	ACKR2				0.2	RTN1
0.13	ADORA1	0.08	CACNA1E		0.19	PARL	0.14	PKLR				0.17	PCDHB5				0.2	GLIPR1
0.13	LYPLA1	0.08	ATP8A2		0.19	C1orf35	0.14	M6PR				0.17	C9orf129				0.2	SLC26A4
0.13	LRRC48	0.08	CCDC71L		0.19	RP9	0.14	MAGEC1				0.17	DRAM1				0.2	SLC40A1
0.13	SH2B2	0.08	COL6A3		0.19	KCNJ8	0.14	FAM65C				0.17	NMUR2				0.2	AFF4
0.13	MRPS34	0.09	IDE		0.19	SETD8	0.14	RASGRP1				0.17	CTCFL				0.2	S100A6
0.13	KCNJ14	0.09	DNAAF3		0.19	MAPK12	0.14	ZNF365				0.17	ARHGAP30				0.2	RGPD6
0.13	ETV5	0.09	TRANK1		0.19	SPINK4	0.14	RGPD1				0.17	PPIAL4D				0.2	PLAGL1
0.13	BCL7A	0.09	C7orf57		0.19	KCNJ5	0.14	ADRB2				0.17	CYP4V2				0.2	MYO18B

## Sheet: 1D
Supplementary File 1D. Oligonucleotide sequences.
Name	Template	Accession	Sequence	Notes
pINTO-NGS 2001-100	Synthetic	N/A	GGC AAG CTG GTC ATT AAC GGC AAG ACT CTG AAG GGC GAG ACC ACC ACC AAG GCC GTG GAC GCA GAA ACC GCT GAA AAG GCA TTC AAG CAG TAC GCT AAC GAC CC	sDNA for pull-down in Fig. 1
GC - pINTO-NGS 2001-100	Synthetic	N/A	GGG TCG TTA GCG TAC TGC TTG AAT GCC TTT TCA GCG GTT TCT GCG TCC ACG GCC TTG GTG GTG GTC TCG CCC TTC AGA GTC TTG CCG TTA ATG ACC AGC TTG CC	Complementary to sDNA for pull-down in Fig. 1
T7-pINTO-NGS 2001S	pINTO-NGS 2001-100	N/A	TAATACGACTCACTATAG GG caagctggtcattaacggcaag	To generate template for IVT of sRNA in Fig. 1
pINTO-NGS 2100AS*	pINTO-NGS 2001-100	N/A	GG GTCGTTAGCGTACTGCTTGAATG
T7-pINTO-NGS 2100AS	pINTO-NGS 2001-100	N/A	TAATACGACTCACTATAG GG GTCGTTAGCGTACTGCTTGAATG	To generate template for IVT of asRNA in Fig. 1
pINTO-NGS 2001S*	pINTO-NGS 2001-100	N/A	GG caagctggtcattaacggcaag
T7-hHOTAIR 56S	human HOTAIR	NR_003716.2	﻿TAATACGACTCACTATAG GG gactcgcctgtgctctggagc	To generate template for IVT of HOTAIR 56-364
hHOTAIR 364AS	human HOTAIR	NR_003716.2	AATAAAGACGCCCCTCCTTCC
T7-hHOTAIR 75S	human HOTAIR	NR_003716.2	TAATACGACTCACTATAG GG ﻿gcttgatccgaaagcttc	To generate template for IVT of HOTAIR 75-117
hHOTAIR 117AS	human HOTAIR	NR_003716.2	CCCCCACGGAGCAGTCCTCAC
T7-hHOTAIR 131S	human HOTAIR	NR_003716.2	TAATACGACTCACTATAG gg ﻿taagagagcaccaggc	To generate template for IVT of HOTAIR 131-186
hHOTAIR 166AS	human HOTAIR	NR_003716.2	GGGTGTTGGTCTGTGGAACT
T7-hHOTAIR 186S	human HOTAIR	NR_003716.2	TAATACGACTCACTATAG GG cccggggcttagaccctc	To generate template for IVT of HOTAIR 186-214
hHOTAIR 214AS	human HOTAIR	NR_003716.2	ATTAGGGACCTGAGGGTC
